# Supplementary material for: High Tg/HDL-Cholesterol Ratio Highlights a Higher Risk of Metabolic Syndrome in Children and Adolescents with Severe Obesity
Source: J Clin Med. 2022 Aug 1;11(15):4488. doi: 10.3390/jcm11154488 (PMC9369869; doi:10.3390/jcm11154488)
Supplement: Supplementary file 1 [file jcm-11-04488-s001.zip]

Archive with 1 entries (1 files):
- jcm-1771359-supplementary.pdf
